# Supplementary material for: Multi-locus sequence typing of Treponema pallidum subsp. pallidum present in clinical samples from France: Infecting treponemes are genetically diverse and belong to 18 allelic profiles
Source: PLoS One. 2018 Jul 19;13(7):e0201068. doi: 10.1371/journal.pone.0201068 (PMC6053231; doi:10.1371/journal.pone.0201068)
Supplement: S1 Appendix — This file includes the (1) allelic variants of TP0136 in SS14-like strains, (2) allelic variants of TP0136 in Nichols-like strains, (3) allelic variants of TP0548 in SS14-like strains, (4) allelic variants of TP0548 in Nichols-like strains and (5) allelic variants of TP0705 (regardless of SS14- and Nichols-like cluster), each on a specific individual sheet. (XLSX) [file pone.0201068.s003.xlsx]

## Sheet: (1)TP0136_allelic_variants_SS14
TP_0136 allelic variants in SS14-like isolates
	527	550-576	577	578-643	644	645	733	845	1145	1358
TPA SS14	C		C		C	C	C	T	C	C
TP_0136_1	C		C		C	C	C	T	C	C
TP_0136_2	C		C		C	C	A	T	C	C
TP_0136_4	C		T		C	C	C	T	C	C
TP_0136_5	C		C		A	C	C	T	C	C
TP_0136_6	C	del	del	del	del	del	C	T	C	C
TP_0136_7	C		C		C	C	C	C	C	C
TP_0136_8	C		C		C	C	C	T	C	T
TP_0136_13	T		C		C	C	C	T	C	C
TP_0136_14	C		C		C	C	C	T	T	C
Coordinates correspond to TPASS_0136 (TPA SS14; CP004011.1)

## Sheet: (2)TP0136_allelic_variant_Nich
TP_0136 allelic variants in Nichols-like isolates
	989-994	772	942	1205	1309
TPA Nichols		C	G	G	G
TP_0136_3	del	C	G	A	G
TP_0136_9		C	G	A	G
TP_0136_10		C	G	G	G
TP_0136_11	DAL-1
TP_0136_12		T	G	A	A
Coordinates correspond to TPANIC_0136 (TPA Nichols; CP004010.2)
DAL-1 strain contains compared to Nichols 30 SNVs, 58 bp long deletion and truncation of the TP0136 locus

## Sheet: (3)TP0548_allelic_variants_SS14
TP_0548 allelic variants in SS14-like isolates
	96	127	154	158	163	170	300	483	486	487	488	491	505	560	635	749
TPA_SS14	G	A	G	G	A	G	C	C	C	A	G	G	G	A	A	A
TP_0548_1	G	A	G	G	A	G	C	C	C	A	G	G	G	A	A	A
TP_0548_3	G	A	A	A	A	G	C	C	C	A	G	G	G	A	A	A
TP_0548_4	G	A	A	A	A	G	C	C	C	A	A	G	G	A	A	A
TP_0548_5	G	A	A	A	G	G	C	C	C	A	G	G	G	A	A	A
TP_0548_8	G	A	A	A	A	G	C	C	-	-	-	G	G	A	A	A
TP_0548_9	G	A	A	A	A	G	C	C	C	A	G	G	G	A	A	G
TP_0548_11	G	A	G	G	A	A	C	C	C	A	G	G	G	A	A	A
TP_0548_12	G	A	A	A	A	G	C	C	-	-	-	G	G	G	A	A
TP_0548_13	G	A	A	T	A	G	C	A	C	A	G	G	G	A	A	A
TP_0548_17	G	A	G	G	A	G	C	C	C	A	G	A	G	A	A	A
TP_0548_18	G	A	A	A	A	G	C	C	C	A	G	G	G	A	G	A
TP_0548_19	G	A	A	A	A	G	C	C	C	A	G	G	A	A	A	A
TP_0548_21	T	A	A	A	A	G	C	C	C	A	G	G	G	A	A	A
TP_0548_22	G	A	G	G	A	G	A	C	C	A	G	G	G	A	A	A
TP_0548_23	G	G	A	A	A	G	C	C	C	A	G	G	G	A	A	A
Coordinates correspond to TPASS_0548 (TPA SS14; CP004011.1)

## Sheet: (4)TP0548_allelic_variant_Nich
TP_0548 allelic variants in Nichols-like isolates
	160	170	208	485	500	657	775	912	915	918	946	949	950	952	953
TPA_Nichols	A	G	C	A	A	G	G	C	A	C	G	G	G	G	G
TP_0548_2	A	A	C	A	A	G	G	C	A	C	G	G	G	G	G
TP_0548_6	A	A	A	A	A	A	G	C	A	C	G	G	G	G	G
TP_0548_7	A	A	A	A	A	G	G	C	A	C	G	G	G	G	G
TP_0548_10	A	G	C	A	A	G	G	T	A	C	G	G	G	G	G
TP_0548_14	A	G	C	A	A	G	G	C	A	C	G	G	G	G	G
TP_0548_15	G	A	C	A	A	G	A	C	A	C	G	G	G	G	G
TP_0548_16	A	A	C	G	A	G	G	C	T	G	A	A	A	A	C
TP_0548_20	A	A	A	A	G	G	G	C	A	C	G	G	G	G	G
Coordinates correspond to TPANIC_0548 (TPA Nichols; CP004010.2)

## Sheet: (5)TP0705_allelic_variants
TP_0705 allelic variants in SS14-like and Nichols-like isolates
	1459	1516	1517	1637	1644	1818	1873	1885	1921	1923	1957	2023	2106	2122
TPA SS14 and TPA Nichols	A	G	C	C	C	G	A	A	C	G	G	G	G	G
TP_0705_1	A	G	C	C	C	G	G	A	C	G	G	G	G	A
TP_0705_2	C	G	C	C	C	G	G	A	C	G	G	G	G	A
TP_0705_3	A	A	C	C	C	G	A	A	C	G	G	G	G	G
TP_0705_4	A	G	C	C	C	G	G	A	C	A	G	G	G	A
TP_0705_5	A	G	C	A	A	G	G	G	C	G	G	G	G	A
TP_0705_6	A	G	C	C	C	G	G	A	A	G	G	G	G	A
TP_0705_7	A	G	C	C	C	G	G	A	C	G	G	G	A	A
TP_0705_8	A	G	T	C	C	G	A	A	C	G	G	G	G	G
TP_0705_9	A	G	C	C	C	G	A	A	C	G	G	G	G	A
TP_0705_10	A	G	C	C	C	G	A	A	C	G	G	G	G	G
TP_0705_11	A	G	C	C	C	G	G	A	C	G	T	G	G	A
TP_0705_12	A	G	C	C	C	G	A	A	C	G	G	A	G	G
TP_0705_13	A	G	C	C	C	A	G	A	C	G	G	G	G	A
Coordinates correspond to TPANIC_0705 and TPASS_0705 (TPA Nichols and SS14; CP004010.2 and CP004011.1)
Please note that the TP0705 gene lies on the complementary DNA strand.
